# Supplementary material for: Gene expression and metabolic variability in fungus‐resistant PIWI (‘Pilzwiderstandsfähig’) grape cultivars
Source: J Sci Food Agric. 2026 Apr 12;106(10):5841–50. doi: 10.1002/jsfa.70645 (PMC13258214; doi:10.1002/jsfa.70645)
Supplement: Supplementary file 1 — Table S1. Identity, breeder‐reported pedigree background, and reported resistance loci of the PIWI cultivars analysed in this study. Breeder's reference codes, pedigree background, and resistance loci/QTL were extracted from VCR 2022. Table S2. List of target genes analysed with the respective ID number, primer sequence, and annealing temperature used in absolute qPCR. Table S3. Least‐squares means (LS means) of transcript levels for sugar‐signalling (TOR3, SnRK1.1, SnRK1.2), flavonoid‐biosynthetic (LAR1, LAR2, ANR, DFR, LDOX, FLS4, FLS5) and glycosyltransferase genes (GAT1, Va5GT, Vl3GT, UFGT, UGT72) in berries of Pinot Noir (PN) and PIWI cultivars. Cultivar abbreviations are as follows: PN, Pinot Noir; VLS, Cabernet Volos; JLS, Julius; EDS, Cabernet Eidos; KNT, Merlot Kanthus; KHR, Merlot Khorus. Values are LS means from the mixed‐model analysis; different letters within a column indicate significant differences among cultivars (P < 0.05). [file JSFA-106-5841-s001.xlsx]

## Sheet: Table S1
Table S1. Identity, breeder-reported pedigree background, and reported resistance loci of the PIWI cultivars analyzed in this study. Breeder’s reference codes, pedigree background, and resistance loci/QTL were extracted from VCR 2022.
Abbreviation	Cultivar	Breeder’s referencea	Noble parent (V. vinifera)a	Resistance donora	Reported downy mildew loci/QTLb	Reported powdery mildew loci/QTLb	Source
EDS	Cabernet Eidos	58.083	Cabernet Sauvignon	Bianca	Rpv3	unassigned	VCR 2022a
VLS	Cabernet Volos	32.078	Cabernet Sauvignon	20/3	Rpv12	unassigned	VCR 2022a
KHR	Merlot Khorus	31.125	Merlot	20/3	Rpv12	unassigned	VCR 2022a
KNT	Merlot Kanthus	31.122	Merlot	20/3	Rpv3	unassigned	VCR 2022a
JLS	Julius	36.03	Regent	20/3	Rpv12	Ren3, Ren9	VCR 2022a
a From Vivai Cooperativi Rauscedo (VCR), Technical Booklets 19: The Phytosanitary Protection of Resistant Varieties (Edition 2022), Table 7 (list of resistance genes present in VCR–UNIUD–IGA varieties).
b Unassigned indicates that no specific powdery mildew resistance locus/QTL is assigned for that cultivar in VCR Table 7 of VCR Technical Booklets 19, The Phytosanitary Protection of Resistant Varieties (Edition 2022).. Therefore, possible presence of resistance-associated DNA regions not yet identified.

## Sheet: Table S2
Table S2. List of target genes analyzed with the respective ID number, primer sequence, and annealing temperature used in absolute qPCR.
Gene Name	Metabolic Pathway	Sequence primer	Gene ID	Ta (°C)	References
TOR3	Sugars	FW: GATCGACACCCAAGCAATCT.	100249713	58	Zhao et., 2022
		RV: AGTTGAACGGAAATTGCCCT	VIT_00037040001
SnRK1.1	Sugars	FW: ATGAGTTCACTGGCTCCCA	100243154	59	Wang et al., 2021
		RV: TCAACTTGGGATAGGCAGCT	VIT_00025806001
SnRK1.2	Sugars	FW: GACAACCGTTTCCGTGTTTC	100254223	59	Huang et al., 2021
		RV: TATCTGTCTAGGCTGGGCTC	VIT_00011467001
LAR1	Polyphenols	FW: TTCGGCGAATACATTGTGAAG	100254843	60	Rinaldi et al., 2017
		RV: TAGCAGGAGGACTAATCGCATG	VIT_00037077001
LAR2	Polyphenols	FW: CACCATCAAGTCCCTCGAAG		58	Yu et al., 2019
		RV: ACCCACAGTCCCTATGAACA
ANR	Polyphenols	FW: CAATACCAGTGTTCCTGAGCTAGC	100232981	60	Rinaldi et al., 2017
		RV: GTACTTAAAACTGAACCCCTCTTTC	VIT_00006396001
GAT1	Polyphenols	FW: TGACTTATGCGACCGTGAAG	100265220	58	Carrier et al., 2013
		RV: TCCCCTTGAGGACCTTCATA	VIT_00037059001
DFR	Flavonoids	FW: ACCTGGATGACCTCTGCAATG	100233141	59	Kobayashi et al., 2011
		RV: CAATCGTGGGAGGAGCAAAT	VIT_00009743001
LDOX	Flavonoids	FW: AGGGAAGGGAAAACAAGTAG	100265236	59	Jeong et al., 2004
		RV: ACTCTTTGGGGATTGACTGG	VIT_00036441001
FLS4	Flavonoids	FW: AGGCACACTTTTCCCACGTT	100232938	59	Kobayashi et al., 2011
		RV: ACCCCCTACGAACCCAGAAG	VIT_00008910001
FLS5	Flavonoids	FW: GCATGTCATGGGCTGTGTTT	100267819	59	Kobayashi et al., 2011
		RV: ACTTGGCAGGGTTTGGTTCA	VIT_00008907001
UFGT	Flavonoids	FW: GGGATGGTAATGGCTGTGG	100233099	57.5	Jeong et al., 2004
		RV: ACATGGGTGGAGAGTGAGTT	VIT_00024419001
Va5GT	Polyphenols glycosylation	FW: ACCGTGGATGGATTGAGGTT		57.5	He et al., 2015
		RV: GCGACCTTCATTAGCACTGG
Vl3GT	Polyphenols glycosylation	FW: GCAGCACCTATTTTGCCTGG	100256288	57.5	Hall et al., 2012
		RV: TCGTCATGTTGGGGAACGAG	VIT_00024418001
UGT72	Polyphenols glycosylation	FW: ATTGCTTGGCCGCTCTATTC	100253104	57.5	In this study
		RV: CCCCATGTCCTCCTGTCATT	VIT_215s0021g02060.1

## Sheet: Table S3
Table S3: Least-squares means (LS means) of transcript levels for sugar-signalling (TOR3, SnRK1.1, SnRK1.2), flavonoid-biosynthetic (LAR1, LAR2, ANR, DFR, LDOX, FLS4, FLS5) and glycosyltransferase genes (GAT1, Va5GT, Vl3GT, UFGT, UGT72) in berries of Pinot Noir (PN) and PIWI cultivars. Cultivar abbreviations are as follows: PN, Pinot Noir; VLS, Cabernet Volos; JLS, Julius; EDS, Cabernet Eidos; KN…
Category	TOR3	SnRK1.1	SnRK1.2	LAR1	LAR2	ANR	GAT1	DFR	LDOX	FLS4	FLS5	Va5GT	Vl3GT	UFGT	UGT72
PN	27.9288	27.2768	27.115	28.5298	29.5038	28.2005	28.7747	27.1856	25.8513	28.352	25.9007	31.9514	25.9343	27.1982	29.041
VLS	28.4345	28.0213	27.3818	28.9168	29.8959	28.1276	28.102	26.7459	26.1001	28.7241	26.0459	32.6291	26.1911	27.6012	29.1201
JLS	27.2981	27.6505	25.0103	29.1969	30.1988	27.3607	27.7635	26.8311	26.0279	28.7253	26.7545	33.3466	26.3209	27.5206	29.2277
EDS	28.0735	26.2034	25.1276	28.4494	29.772	27.1468	28.1889	27.042	26.1165	28.4037	26.451	32.4847	25.6313	27.1241	28.6934
KNT	27.8367	25.4986	27.2491	28.4366	29.5148	27.8175	28.2677	26.9727	25.9521	28.2791	25.85	32.3584	25.9695	27.3259	28.6449
KHR	27.7643	26.0316	25.6721	28.721	29.6578	27.1106	28.5075	26.9636	25.9355	28.7576	26.2296	33.2302	25.757	27.6576	28.9615
Pr > F(Model)	7.972e-08	1.11285e-19	4.17393e-18	1.39168e-09	2.6161e-05	3.54436e-10	1.32361e-07	4.00386e-05	0.0305847	2.84277e-06	3.55528e-09	5.87733e-12	9.83294e-07	8.25019e-05	7.89216e-06
Significant	Yes	Yes	Yes	Yes	Yes	Yes	Yes	Yes	Yes	Yes	Yes	Yes	Yes	Yes	Yes
